# Supplementary material for: Arrival of Oropouche Virus in a Nonendemic Area in Northeastern Brazil, 2024
Source: J Med Virol. 2025 Dec 29;98(1):e70780. doi: 10.1002/jmv.70780 (PMC12746540; doi:10.1002/jmv.70780)
Supplement: Supplementary file 5 — Table S4: Metrics of Alagoas OROV sequences. [file JMV-98-e70780-s005.xlsx]

## Sheet: Segment_metrics
Sample	Collection date	Total reads	Filtering reads	L_mapped_reads	M_mapped_reads	S_mapped_reads	L_average_coverage_depth	M_average_coverage_depth	S_average_coverage_depth	L_horizontal_coverage	M_horizontal_coverage	S_horizontal_coverage
OROV-AL19	2024-07-19	23897	23653	18696	4627	330	2307	510	125	97.53%	99.06%	94.56%
OROV-AL20	2024-07-23	12678	12552	8615	3709	228	1007	325	102	95.46%	93.18%	90.45%
OROV-AL21	2024-07-23	32120	31901	22816	8378	707	2602	755	241	96.92%	95.55%	94.56%
OROV-AL22	2024-07-23	23479	23265	17308	5483	474	1974	513	146	97.53%	98.47%	90.45%
OROV-AL23	2024-07-23	44934	44286	27151	15718	1417	3208	1370	507	94.38%	95.67%	94.56%
OROV-AL24	2024-07-11	35509	35217	23703	10782	732	2667	967	249	97.50%	95.53%	96.15%
OROV-AL25	2024-07-13	27652	27420	20110	6856	454	2243	653	168	97.53%	98.47%	94.56%
OROV-AL26	2024-07-12	41934	41597	32058	8775	764	3756	778	283	97.41%	95.71%	94.56%
OROV-AL27	2024-07-13	27131	26848	20071	6250	527	2290	620	194	94.32%	94.94%	94.56%
OROV-AL28	2024-07-10	41312	40297	28090	11343	864	3259	1024	301	94.38%	95.01%	94.56%
OROV-AL29	2024-07-12	43115	42301	30429	11136	736	3524	1015	259	96.92%	97.42%	94.56%
OROV-AL30	2024-07-15	42449	42086	27672	13306	1108	3197	1182	399	94.30%	99.04%	96.82%
OROV-AL31	2024-07-15	36533	36158	27270	8234	654	3085	770	242	94.30%	98.34%	94.56%
OROV-AL32	2024-07-15	54774	54038	37169	15631	1238	4293	1378	442	96.19%	98.27%	94.56%
OROV-AL33	2024-07-15	52500	52077	36613	14472	992	4122	1273	365	97.53%	97.77%	94.56%
OROV-AL34	2024-07-17	37058	36656	26869	9260	527	3025	885	196	94.30%	95.07%	94.56%
OROV-AL35	2024-07-24	43392	43027	31786	10425	816	3604	929	294	96.98%	97.86%	94.56%
OROV-AL36	2024-07-24	33802	33580	24819	8219	542	2727	722	192	97.06%	97.10%	94.56%
OROV-AL37	2024-07-25	31026	30512	22331	7644	537	2564	684	191	94.33%	95.37%	94.56%
OROV-AL38	2024-07-25	29771	29279	18934	9630	715	2131	834	247	94.26%	95.44%	94.56%
OROV-AL39	2024-07-27	39379	38953	26758	11313	882	2952	1014	300	94.30%	94.96%	94.56%
OROV-AL40	2024-07-25	55396	54953	39422	14280	1251	4545	1252	447	96.92%	96.92%	96.15%
OROV-AL41	2024-07-25	53591	53202	40514	11756	932	4421	1076	322	97.53%	99.06%	94.56%
OROV-AL42	2024-07-25	38978	38658	28527	9442	689	3175	829	251	97.09%	97.86%	94.56%
OROV-AL02	2024-07-12	31013	30773	19944	10525	304	2511	1152	119	97.53%	99.06%	94.56%
OROV-AL03	2024-07-13	39996	39804	28797	10523	484	3426	1242	191	97.53%	99.06%	94.56%
OROV-AL04	2024-07-15	72893	72539	50376	20897	1266	6076	2423	497	97.53%	99.06%	94.56%
OROV-AL05	2024-07-15	69408	68387	50138	17421	828	6210	1996	316	97.53%	99.75%	94.56%
OROV-AL07	2024-07-24	56529	56275	41099	14485	691	5005	1670	272	97.53%	99.75%	94.56%
OROV-AL11	2024-08-13	118429	118233	84813	31414	2006	10336	3624	770	97.53%	99.09%	94.56%
OROV-AL12	2024-08-08	74042	73087	51505	20105	1477	6341	2267	578	97.53%	99.66%	94.56%
OROV-AL13	2024-07-30	46865	46741	30806	15238	697	3998	1698	271	97.53%	99.20%	94.56%
OROV-AL14	2024-08-15	73760	73096	49575	22341	1180	6392	2546	466	97.53%	99.25%	94.56%
OROV-AL15	2024-08-02	106488	106324	79974	24603	1747	9228	2741	681	97.53%	99.18%	94.56%
OROV-AL16	2024-08-11	75255	73636	51652	20957	1027	6575	2406	401	97.53%	99.09%	94.56%
OROV-AL17	2024-08-12	83753	83526	60508	21773	1245	7246	2552	484	97.53%	99.68%	94.56%
OROV-AL18	2024-07-25	120421	120184	87357	30307	2520	9940	3148	985	97.53%	99.06%	94.56%
Negative_control	Not applicable	46548	492	0	0	0	Not applicable	Not applicable	Not applicable	Not applicable	Not applicable	Not applicable
